# Supplementary material for: Bio-Fabricated Silver Nanoparticles from the Leaf Extract of the Poisonous Plant, Holigarna arnottiana: Assessment of Antimicrobial, Antimitotic, Anticancer, and Radical-Scavenging Properties
Source: Pharmaceutics. 2023 Oct 15;15(10):2468. doi: 10.3390/pharmaceutics15102468 (PMC10610394; doi:10.3390/pharmaceutics15102468)
Supplement: Supplementary file 1 [file pharmaceutics-15-02468-s001.zip]

Archive with 1 entries (1 files):
- pharmaceutics-2647663-supplementary.pdf
